# Supplementary material for: The Pharmacometabodynamics of Gefitinib after Intravenous Administration to Mice: A Preliminary UPLC–IM–MS Study
Source: Metabolites. 2021 Jun 11;11(6):379. doi: 10.3390/metabo11060379 (PMC8230777; doi:10.3390/metabo11060379)
Supplement: Supplementary file 1 [file metabolites-11-00379-s001.zip]

Archive with 1 entries (1 files):
- metabolites-1214410-supplementary.pdf
